# Supplementary material for: Life on Green Patches: Diversity and Seasonal Changes of Butterfly Communities Associated With Wastelands of the Post‐Industrial Central European City
Source: Ecol Evol. 2024 Dec 16;14(12):e70695. doi: 10.1002/ece3.70695 (PMC11650753; doi:10.1002/ece3.70695)
Supplement: Supplementary file 13 — Appendix S13. Species counts for all analysed sites. Samples labels were codded with combination of information about the year, observation week, site abbreviation and sample number (i.e., 2019_02_B_01). B—Brukowa, R—Rogi, M—Maratonska, TL—Telefoniczna, TR—Traktorowa. [file ECE3-14-e70695-s012.xlsx]

## Sheet: Appendix 10
	2019_01_B_01	2019_01_M_01	2019_02_M_02	2019_02_R_01	2019_02_TL_01	2019_03_B_02	2019_03_M_03	2019_03_R_02	2019_03_TL_02	2019_04_B_03	2019_04_M_04	2019_04_R_03	2019_04_TL_03	2019_04_TR_01	2019_05_B_04	2019_05_R_04	2019_05_TL_04	2019_05_TR_02	2019_07_B_05	2019_07_M_05	2019_07_R_05	2019_07_TR_03	2019_08_M_06	2019_08_TL_05	2019_08_TR_04	2019_09_B_06	2019_09_M_07	2019_09_R_06	2019_09_TL_06	2019_10_B_07	2019_10_M_08	2019_10_R_07	2019_10_TL_07	2019_10_TR_05	2019_11_B_08	2019_11_M_09	2019_11_R_21	2019_11_TL_08	2019_11_TR_06	2019_12_B_09	2019_12_M_10	2019_12_R_08	2019_12_TL_09	2019_12_TR_07	2019_13_B_10	2019_13_M_11	2019_13_R_09	2019_13_TL_10	2019_13_TR_08
Agalis_urticae	0	1	0	0	0	0	0	0	0	0	0	0	1	0	0	0	0	0	0	0	0	0	0	0	0	0	0	0	0	0	0	0	0	0	0	0	0	0	0	0	0	0	0	0	0	0	0	0	0
Anthocharis_cardamines	0	0	3	0	0	4	2	0	0	6	0	0	3	3	1	0	2	5	6	0	1	2	0	3	0	0	0	0	0	0	0	0	0	1	0	0	0	0	0	0	0	0	0	0	0	0	0	0	0
Apatura_ilia	0	0	0	0	0	0	0	0	0	0	0	0	0	0	0	0	0	0	0	0	0	0	0	0	0	0	0	0	0	0	0	0	0	0	0	0	0	0	0	0	0	0	0	0	0	0	0	0	0
Aphantopus_hyperantus	0	0	0	0	0	0	0	0	0	0	0	0	0	0	0	0	0	0	0	0	0	0	0	0	0	0	0	0	0	0	0	0	0	0	0	0	0	0	0	0	10	0	0	0	0	8	12	3	18
Araschnia_levana	0	0	0	0	0	0	1	0	1	0	1	0	3	6	0	0	0	4	0	0	0	1	0	0	1	0	0	0	0	0	0	0	0	2	0	0	0	0	0	0	0	0	0	1	0	0	0	0	2
Argynnis_paphia	0	0	0	0	0	0	0	0	0	0	0	0	0	0	0	0	0	0	0	0	0	0	0	0	0	0	0	0	0	0	0	0	0	0	0	0	0	0	0	0	0	0	0	0	0	0	0	0	0
Aricia_agestis	0	0	0	0	0	0	0	0	0	0	0	0	0	0	0	0	0	0	0	0	0	0	0	0	3	1	0	1	0	2	1	1	0	0	0	0	0	0	1	0	0	0	0	0	0	0	0	0	0
Boloria_dia	0	0	0	0	0	0	0	0	0	1	0	0	0	0	9	0	0	0	1	0	0	0	0	0	0	0	0	0	0	0	0	0	0	0	0	1	0	0	0	0	0	0	0	2	1	0	0	0	0
Brenthis_ino	0	0	0	0	0	0	0	0	0	0	0	0	0	0	0	0	0	0	0	0	0	0	0	0	0	0	0	0	0	0	0	0	0	0	0	0	0	0	0	0	0	0	0	0	0	0	0	0	1
Carcharodus_alceae	0	0	0	0	0	0	0	0	0	0	0	0	0	0	0	0	0	0	0	0	0	0	0	0	0	0	0	0	0	0	0	0	0	0	0	0	0	0	0	0	0	0	0	0	0	0	0	0	0
Celastrina_argiolus	0	0	0	0	0	0	3	0	0	0	2	1	0	0	0	0	0	0	0	0	0	0	0	0	0	0	0	0	0	0	0	0	0	0	0	0	0	0	0	0	0	0	0	0	0	0	0	0	0
Coenonympha_glycerion	0	0	0	0	0	0	0	0	0	0	0	0	0	0	0	0	0	0	0	0	0	0	0	0	0	0	0	0	0	0	0	0	0	0	0	0	0	0	0	0	1	1	0	0	0	0	0	0	0
Coenonympha_pamphilus	0	0	0	0	0	0	0	0	0	0	0	0	0	0	0	0	0	0	1	28	1	1	27	5	9	8	12	9	6	12	20	11	7	14	1	9	7	7	4	2	4	1	3	1	0	0	3	0	0
Colias_hyale	0	0	0	0	0	0	0	0	0	0	0	0	0	0	0	0	0	0	1	0	0	0	1	0	0	1	0	0	0	0	0	0	0	0	0	0	0	0	0	0	0	0	0	0	0	0	0	0	0
Cupido_argiades	0	0	0	0	0	0	0	0	0	1	1	0	0	0	0	0	0	0	0	0	0	0	0	0	0	0	0	0	0	0	0	0	0	0	0	0	0	0	0	0	0	4	1	0	8	0	3	5	0
Erynnis_tages	0	0	0	0	0	0	1	0	0	0	2	0	0	0	1	0	0	0	1	0	0	0	0	0	0	0	0	0	0	0	0	0	0	0	0	0	0	0	0	0	0	0	0	0	0	0	0	0	0
Gonepteryx_rhamni	1	0	2	0	0	0	3	1	0	1	1	0	0	1	0	0	0	2	1	1	0	1	2	0	1	0	0	0	0	0	0	0	0	0	0	0	0	0	0	1	0	1	1	0	5	1	7	2	0
Inachis_io	1	0	11	1	0	3	8	0	8	2	0	0	7	8	1	0	4	2	1	1	0	3	0	2	1	0	0	0	1	0	0	0	1	0	0	0	0	0	0	0	0	0	0	0	0	0	0	0	0
Issoria_lathonia	0	0	1	0	0	0	4	0	0	1	1	0	0	1	3	0	0	0	0	0	0	0	0	0	0	0	0	0	0	0	0	0	0	0	0	0	0	0	0	0	0	0	0	0	0	0	0	0	0
Lasiommata_megera	0	0	0	0	0	0	0	0	0	0	0	0	0	0	0	0	0	0	0	0	0	0	0	0	0	0	0	0	0	0	0	0	0	0	0	0	0	0	0	0	0	0	0	0	0	0	0	0	0
Leptidea	0	0	0	0	0	0	0	0	0	0	1	1	0	0	0	0	1	0	1	0	0	0	0	0	0	0	0	0	0	0	0	0	0	0	0	0	0	0	0	0	0	0	0	0	0	0	1	0	0
Lycaena_alciphron	0	0	0	0	0	0	0	0	0	0	0	0	0	0	0	0	0	0	0	0	0	0	0	0	0	0	0	0	0	0	1	0	0	0	3	1	0	0	0	1	1	0	0	1	1	1	0	1	0
Lycaena_dispar	0	0	0	0	0	0	0	0	0	0	0	0	0	0	0	0	0	0	0	0	0	0	0	0	0	2	0	1	0	1	0	0	0	0	1	0	0	1	0	0	0	1	0	0	0	0	0	0	0
Lycaena_phlaeas	0	0	0	0	0	0	1	0	0	1	2	0	0	1	0	0	0	1	0	0	0	0	0	0	0	0	0	0	1	1	0	0	0	0	0	0	0	0	0	0	3	0	0	1	0	3	0	0	3
Lycaena_tityrus	0	0	0	0	0	0	0	0	0	0	0	0	0	0	0	0	0	0	0	15	0	3	4	2	3	1	3	0	0	2	7	0	0	2	2	0	0	1	0	0	0	0	0	0	0	0	0	0	0
Maniola_jurtina	0	0	0	0	0	0	0	0	0	0	0	0	0	0	0	0	0	0	0	0	0	0	0	0	0	0	0	0	0	0	0	0	0	0	0	4	0	0	3	8	3	16	7	16	7	1	13	6	30
Melanargia_galathea	0	0	0	0	0	0	0	0	0	0	0	0	0	0	0	0	0	0	0	0	0	0	0	0	0	0	0	0	0	0	0	0	0	0	0	0	0	0	0	1	6	0	1	6	2	9	3	7	10
Melitaea_cinxia	0	0	0	0	0	0	0	0	0	0	0	0	0	0	0	0	0	0	0	0	0	0	2	0	0	0	0	0	0	0	2	0	0	0	0	0	0	0	0	0	0	0	0	0	0	0	0	0	0
Nymphalis_antiopa	0	1	0	0	0	2	0	0	0	0	1	0	0	0	0	0	0	0	0	0	0	0	0	0	0	0	0	0	0	0	0	0	0	0	0	0	0	0	0	0	0	0	0	0	0	0	0	0	0
Ochlodes_sylvanus	0	0	0	0	0	0	0	0	0	0	0	0	0	0	0	0	0	0	0	0	0	0	0	0	0	0	0	0	1	4	0	2	8	2	3	4	1	10	2	6	1	10	3	1	0	0	0	4	0
Papilio_machaon	0	0	0	0	0	0	0	3	0	0	0	4	1	0	0	0	0	0	1	0	2	0	0	0	0	0	0	0	0	0	0	0	0	0	0	0	0	0	0	0	0	0	0	0	0	0	0	0	0
Pararge_aegeria	0	0	0	0	0	0	0	0	1	1	0	0	2	3	0	1	0	1	0	0	0	0	0	0	0	0	0	0	0	0	0	0	0	0	0	0	2	1	0	0	0	1	0	0	0	0	0	0	2
Pieris_brassicae	0	0	0	0	0	0	0	0	0	0	0	1	0	1	1	0	0	0	0	0	0	0	0	0	0	0	0	0	0	0	0	0	0	0	1	4	0	0	0	0	0	0	0	0	1	1	0	1	0
Pieris_napi	0	0	6	0	0	1	5	1	4	4	2	3	4	11	12	2	1	8	8	0	1	4	0	3	3	1	0	0	1	0	0	0	0	0	0	1	0	0	0	2	0	0	0	3	0	0	0	2	3
Pieris_rapae	0	0	0	0	0	1	0	0	0	0	0	0	2	0	2	2	0	1	4	1	0	1	1	0	0	0	0	0	1	0	0	0	1	0	0	0	0	0	0	3	1	0	1	0	9	0	2	0	0
Polygonia_c-album	0	0	1	0	1	0	0	0	0	0	0	0	0	0	0	0	0	1	0	0	0	0	0	0	0	0	0	0	0	0	0	0	0	0	0	0	0	1	0	1	0	0	1	1	1	0	2	0	0
Polyommatus_coridon	0	0	0	0	0	0	0	0	0	0	0	0	0	0	0	0	0	0	0	0	0	0	0	0	0	0	0	0	0	0	0	0	0	0	0	0	0	0	0	0	0	0	0	0	0	0	0	0	0
Polyommatus_icarus	0	0	0	0	0	0	0	0	0	0	0	0	0	0	0	0	0	0	0	0	0	0	0	0	0	1	0	2	0	1	1	4	1	1	0	0	3	1	0	1	0	1	0	0	0	0	0	0	0
Pontia_edusa	0	0	0	0	0	1	0	0	0	0	0	0	0	0	0	0	0	0	0	0	0	0	0	0	0	0	0	0	0	0	0	0	0	0	0	1	0	0	0	0	0	0	0	0	0	0	0	0	0
Satyrium_pruni	0	0	0	0	0	0	0	0	0	0	0	0	0	0	0	0	0	0	0	0	0	0	0	0	0	0	0	0	0	0	0	0	0	0	0	0	0	1	0	0	0	0	0	0	0	0	0	0	0
Satyrium_w-album	0	0	0	0	0	0	0	0	0	0	0	0	0	0	0	0	0	0	0	0	0	0	0	0	0	0	0	0	0	0	0	0	0	0	0	0	0	0	0	0	0	0	0	0	0	0	0	0	0
Thecla_betulae	0	0	0	0	0	0	0	0	0	0	0	0	0	0	0	0	0	0	0	0	0	0	0	0	0	0	0	0	0	0	0	0	0	0	0	0	0	0	0	0	0	0	0	0	0	0	0	0	0
Thymelicus_lineola	0	0	0	0	0	0	0	0	0	0	0	0	0	0	0	0	0	0	0	0	0	0	0	0	0	0	0	0	0	0	0	0	0	0	0	0	0	0	0	1	1	0	1	2	1	1	0	0	0
Thymelicus_sylvestris	0	0	0	0	0	0	0	0	0	0	0	0	0	0	0	0	0	0	0	0	0	0	0	0	0	0	0	0	0	0	0	0	0	0	0	0	0	0	1	1	2	0	1	8	1	1	3	3	2
Vanessa_atalanta	0	0	0	0	0	0	0	0	0	0	0	0	0	0	0	0	0	0	0	0	0	0	0	0	0	0	0	0	0	0	0	0	0	0	0	0	0	0	0	0	0	0	0	1	0	0	0	0	0
Vanessa_cardui	0	0	0	0	0	0	0	0	0	0	0	0	0	0	0	0	0	0	1	0	0	0	11	1	45	10	1	8	5	3	1	7	7	5	17	14	10	5	3	1	0	1	2	0	2	0	1	2	1
[truncated: 165 more columns]
